# Supplementary material for: Optically Pure Calixarenyl Phosphine via Stereospecific Alkylation on Evans’ Oxazolidinone Moiety
Source: Molecules. 2024 Mar 5;29(5):1156. doi: 10.3390/molecules29051156 (PMC10934826; doi:10.3390/molecules29051156)
Supplement: Supplementary file 1 [file molecules-29-01156-s001.zip]

Archive with 1 entries (1 files):
- molecules-2873974-supplementary.pdf
